# Supplementary material for: Enzymatic Synthesis of a Novel Coumarin Aminophosphonates: Antibacterial Effects and Oxidative Stress Modulation on Selected E. coli Strains
Source: Int J Mol Sci. 2023 Apr 20;24(8):7609. doi: 10.3390/ijms24087609 (PMC10146307; doi:10.3390/ijms24087609)
Supplement: Supplementary file 1 [file ijms-24-07609-s001.zip]

Archive with 1 entries (1 files):
- ijms-2299476-supplementary.pdf
